# Supplementary material for: A novel system for introducing precisely-controlled, unanticipated gait perturbations for the study of stumble recovery
Source: J Neuroeng Rehabil. 2019 Jun 10;16:69. doi: 10.1186/s12984-019-0527-7 (PMC6558741; doi:10.1186/s12984-019-0527-7)
Supplement: Supplementary file 1 — A compilation video of a single subject recovering from a range of variously timed perturbations throughout swing phase. The subject is walking at 1.1 m/s. Elevating, lowering, and delayed lowering strategies are demonstrated. (ZIP 16,403 kb) [file 12984_2019_527_MOESM1_ESM.zip]

Archive with 1 entries (1 files):
- 12984_2019_527_MOESM1_ESM.mp4
