# Supplementary material for: A novel system for introducing precisely-controlled, unanticipated gait perturbations for the study of stumble recovery
Source: J Neuroeng Rehabil. 2019 Jun 10;16:69. doi: 10.1186/s12984-019-0527-7 (PMC6558741; doi:10.1186/s12984-019-0527-7)
Supplement: Supplementary file 2 — CAD files detailing the design of the Obstacle Delivery Apparatus in full (ramp, block, and magnet). McMaster-Carr part numbers are included in the properties for applicable parts. (ZIP 37,588 kb) [file 12984_2019_527_MOESM2_ESM.zip]

Archive with 39 entries (39 files):
- 12984_2019_527_MOESM2_ESM/Acrylic_Ramp.SLDPRT
- 12984_2019_527_MOESM2_ESM/Apparatus_Assembly.SLDASM
- 12984_2019_527_MOESM2_ESM/Ball_Bearing.SLDPRT
- 12984_2019_527_MOESM2_ESM/Base_Assembly.SLDASM
- 12984_2019_527_MOESM2_ESM/Bearing_Assembly.SLDASM
- 12984_2019_527_MOESM2_ESM/Block.SLDPRT
- 12984_2019_527_MOESM2_ESM/Block_Assembly.SLDASM
- 12984_2019_527_MOESM2_ESM/Bottom_Foam.SLDPRT
- 12984_2019_527_MOESM2_ESM/Compact_Fastener.SLDPRT
- 12984_2019_527_MOESM2_ESM/Corner_Bracket.SLDPRT
- 12984_2019_527_MOESM2_ESM/Corner_Bracket_Assembly.SLDASM
- 12984_2019_527_MOESM2_ESM/Corner_Bracket_Assembly_2.SLDASM
- 12984_2019_527_MOESM2_ESM/Eyebolt.SLDPRT
- 12984_2019_527_MOESM2_ESM/Fastener.SLDPRT
- 12984_2019_527_MOESM2_ESM/Front_Foam.SLDPRT
- 12984_2019_527_MOESM2_ESM/Horizontal_long_Rail.SLDPRT
- 12984_2019_527_MOESM2_ESM/Horizontal_Small_Rail.SLDPRT
- 12984_2019_527_MOESM2_ESM/Level_Foot.SLDPRT
- 12984_2019_527_MOESM2_ESM/Magnet.SLDPRT
- 12984_2019_527_MOESM2_ESM/Magnet_Assembly.SLDASM
- 12984_2019_527_MOESM2_ESM/Magnet_Rod.SLDPRT
- 12984_2019_527_MOESM2_ESM/Mount_Assembly.SLDASM
- 12984_2019_527_MOESM2_ESM/Mount_Assembly_2.SLDASM
- 12984_2019_527_MOESM2_ESM/Mount_Rail.SLDPRT
- 12984_2019_527_MOESM2_ESM/Panel_Bolt.SLDPRT
- 12984_2019_527_MOESM2_ESM/Panel_Fastener_Assembly.SLDASM
- 12984_2019_527_MOESM2_ESM/Panel_Hanger.SLDPRT
- 12984_2019_527_MOESM2_ESM/Panel_Hanger_Assembly.SLDASM
- 12984_2019_527_MOESM2_ESM/Panel_Nut.SLDPRT
- 12984_2019_527_MOESM2_ESM/Panel_Washer.SLDPRT
- 12984_2019_527_MOESM2_ESM/Rod_Assembly.SLDASM
- 12984_2019_527_MOESM2_ESM/Rod_Nut.SLDPRT
- 12984_2019_527_MOESM2_ESM/Rod_Washer.SLDPRT
- 12984_2019_527_MOESM2_ESM/Shoulder_Bolt.SLDPRT
- 12984_2019_527_MOESM2_ESM/Spacer.SLDPRT
- 12984_2019_527_MOESM2_ESM/Straight_Bracket.SLDPRT
- 12984_2019_527_MOESM2_ESM/Straight_Bracket_Assembly.SLDASM
- 12984_2019_527_MOESM2_ESM/Threaded_Rod.SLDPRT
- 12984_2019_527_MOESM2_ESM/Track_Assembly.SLDASM
