# Supplementary material for: A novel system for introducing precisely-controlled, unanticipated gait perturbations for the study of stumble recovery
Source: J Neuroeng Rehabil. 2019 Jun 10;16:69. doi: 10.1186/s12984-019-0527-7 (PMC6558741; doi:10.1186/s12984-019-0527-7)
Supplement: Supplementary file 3 — A script containing the essential functions to the operation of the Predictive Targeting Algorithm. Intended as a guide for similar systems. (C 31 kb) [file 12984_2019_527_MOESM3_ESM.c]

/*******************************************************
Name: Main.c
Date: 12/17/2018
Created By: Shane King
Description: Main source code file for dsPIC stumble targeting algorithm

 *****************************************************/

#include "Defs.h"
#include "Globals.h"
#include <stdlib.h>
#include <string.h>
#include <math.h>

/* These are function prototypes, which define the proper usage
 of functions located in other files */
extern void Ecan1Init(void); // Located in ECAN1Config.c
extern void CanSend(UINT16 ID); // Located in CanSend.c
extern void CanSendAll(void); // Located in CanSend.c
extern void CanSend0x20(void);
extern void CanSend0x21(void);
extern void CanSend0x22(void);
extern void CanSend0x23(void);
extern int CanParse(void);
extern void InitOsc(void); // Located in Init.c
extern void InitGPIO(void); // Located in Init.c
extern void InitGlobs(void); // Located in Init.c
extern void InitEcan1(void); // Located in Init.c
extern void TimersInit(void); // Located in Timers.c
extern void ADCInit(void);
extern void PWMInit(void);
UINT16 ADCRead(UINT16 chan);

void DataAcquisition(void); // Located in Main.c
void BlockRelease(void); // Located in Main.c
void SimulinkOutput(void); // Located in Main.c
void MeanZero(void); // Located in Main.c
void Calibration(void); // Located in Main.c
void Restart(void); // Located in Main.c

int main(void)
{
    // Call routines to initialize various functions
    InitOsc(); // Located in Init.c
    InitGPIO(); // Located in Init.c
    InitGlobs(); // Located in Init.c
    TimersInit(); // Located in Timers.c
    Ecan1Init(); // Located in ECAN1Config.c
    ADCInit(); // Initialize ADC
    PWMInit(); // Initialize PWM

    /* Set register bits that control global interrupts.
     * See section 7 of dsPIC datasheet */
    INTCON1bits.NSTDIS = 0; // Disable nested interrupts 
    SRbits.IPL = 0; // Set interrupt priority, see section 7.3                
    
    //Main Loop
    while (1)
    {
        UINT16 i = 0; //Initializes counter
        
        if (IFS0bits.T1IF == 1) { // TMR1 has ticked (1 kHz timer)
            IFS0bits.T1IF = 0; // reset TMR1
            
            if (restartCheck == 1) Restart(); // Restarts system if Simulink has stopped
            if (meanCheck == 1) MeanZero(); // Zeros treadmill kinetic signals
            if (meanCheck == 0) DataAcquisition(); // Collects treadmill kinetic signals
            if (caliCheck == 1 || caliCheck == 2) Calibration(); // Calibrates system to determine entry time and position of block
            if (stumbleCheck == 1) BlockRelease();  //Block release algorithm
            SimulinkOutput(); //Simulink output via CAN
            
            CANData[3] = 0; //Initialize input CAN variable
            CANData3[2] = 0; //Initialize input CAN variable
            CanParse(); //Reads data from CAN bus from Simulink
            runTime = CANData[3]; //Collect current run (clock) time from Simulink
            diffTime = runTime - pastTime; //Compare current run time to past run time to determine is Simulink input has stopped
            
            if (diffTime == 0) restartCount++; //If difference equals zero Simulink input has stopped
            else restartCount = 0; //If not reset restart counter
            if (restartCount == restartTime) restartCheck = 1; //If restart counter reaches threshold then set restart flag to high
            
            for (i = 0; i < nCAN; i++) gData4[i] = 0; //Initialize output CAN variable

            gData4[0] = ltmLength; //Output left belt block entry position
            gData4[1] = llatencyTime; //Output left belt block entry time
            gData4[2] = rtmLength; //Output right bel block entry position
            gData4[3] = rlatencyTime; //Output right belt block entry time

            CanSend0x23(); //Send variables via CAN bus
            
            pastTime = runTime; //Set previous run time equal to current run time
        }
    }
}

void DataAcquisition(void)
{       

	//This function aquires data from the force-instrumented treadmill
	
    const int h = -25; //Belt surface to treadmill origin offset
    
    UINT16 lfpData[5]; //Declare left force plate data array
    UINT16 rfpData[5]; //Declare right force plate data array
    
    //Initialize offset and temp variables for each force/moment from each belt
    INT32 lFyOffset = 0;
    INT32 lFzOffset = 0;
    INT32 lMxOffset = 0;
    INT32 lFxOffset = 0;
    INT32 lMyOffset = 0;

    UINT32 lFyTemp = 0;
    UINT32 lFzTemp = 0;
    UINT32 lMxTemp = 0;
    UINT32 lFxTemp = 0;
    UINT32 lMyTemp = 0;

    INT32 rFyOffset = 0;
    INT32 rFzOffset = 0;
    INT32 rMxOffset = 0;
    INT32 rFxOffset = 0;
    INT32 rMyOffset = 0;

    UINT32 rFyTemp = 0;
    UINT32 rFzTemp = 0;
    UINT32 rMxTemp = 0;
    UINT32 rFxTemp = 0;
    UINT32 rMyTemp = 0;
    
    UINT16 i = 0; //Initializes counter
    
    //Check for debug mode and set LEDs into debug mode configuration
    if (meanCheck == 0 && caliCheck == 0 && stumbleCheck == 0){ 
        LED1 = LEDON;
        LED2 = LEDON;
        LED3 = LEDON;
        LED4 = LEDON;
        LED5 = LEDOFF; 
    }
    
    //Initializes force plate data arrays to 0
    for (i = 0; i < nData+2; i++){
        lfpData[i] = 0;
        rfpData[i] = 0;
    }
    
    //If a trigger signal is needed
    //UINT16 triggerData = 0;

    //Reads trigger pin and converts from bits to voltage
    //triggerData = ADCRead(12);
    //Trigger = ((UINT32)Voltage * (UINT32)triggerData) / (UINT32)ADCBits;
    
    //Reads from ADC and records data in force plate arrays
    for (i = 0; i < nData; i++){
        lfpData[i] = ADCRead(i);
        rfpData[i] = ADCRead(i+3);  
    }
    
    for (i = 0; i < nData - 1; i++){
        lfpData[i+3] = ADCRead(i+8);
        rfpData[i+3] = ADCRead(i+10);
    }
    
    //Converts from bits to voltage
    lFyTemp = ((UINT32)Voltage * (UINT32)lfpData[0]) / (UINT32)ADCBits;
    lFzTemp = ((UINT32)Voltage * (UINT32)lfpData[1]) / (UINT32)ADCBits;
    lMxTemp = ((UINT32)Voltage * (UINT32)lfpData[2]) / (UINT32)ADCBits;
    lFxTemp = ((UINT32)Voltage * (UINT32)lfpData[3]) / (UINT32)ADCBits;
    lMyTemp = ((UINT32)Voltage * (UINT32)lfpData[4]) / (UINT32)ADCBits;
    
    rFyTemp = ((UINT32)Voltage * (UINT32)rfpData[0]) / (UINT32)ADCBits;
    rFzTemp = ((UINT32)Voltage * (UINT32)rfpData[1]) / (UINT32)ADCBits;
    rMxTemp = ((UINT32)Voltage * (UINT32)rfpData[2]) / (UINT32)ADCBits;
    rFxTemp = ((UINT32)Voltage * (UINT32)rfpData[3]) / (UINT32)ADCBits;
    rMyTemp = ((UINT32)Voltage * (UINT32)rfpData[4]) / (UINT32)ADCBits;
    
    //Offsets from MeanZero function are converted from forces/moments back to voltage
    lFxOffset = (lFxMean) / FxGain;
    lFyOffset = (lFyMean) / FyGain;
    lFzOffset = (lFzMean) / FzGain;
    lMxOffset = (lMxMean) / MxGain;
    lMyOffset = (lMyMean) / MyGain;
    
    rFxOffset = (rFxMean) / FxGain;
    rFyOffset = (rFyMean) / FyGain;
    rFzOffset = (rFzMean) / FzGain;
    rMxOffset = (rMxMean) / MxGain;
    rMyOffset = (rMyMean) / MyGain;
    
    //Converts from voltage to force/moment with offset removed 
    lFy = (INT32)FyGain * (lFyTemp - lFyOffset); 
    lFz = (INT32)FzGain * (lFzTemp - lFzOffset); 
    lMx = (INT32)1000 * (INT32)MxGain * (lMxTemp - lMxOffset);
    lFx = (INT32)FxGain * (lFxTemp - lFxOffset);
    lMy = (INT32)1000 * (INT32)MyGain * (lMyTemp - lMyOffset);
    
    rFy = (INT32)FyGain * (rFyTemp - rFyOffset); 
    rFz = (INT32)FzGain * (rFzTemp - rFzOffset); 
    rMx = (INT32)1000 * (INT32)MxGain * (rMxTemp - rMxOffset);
    rFx = (INT32)FxGain * (rFxTemp - rFxOffset);
    rMy = (INT32)1000 * (INT32)MyGain * (rMyTemp - rMyOffset);
    
    //Initializes COP variables
    lyCOP = 0;
    lxCOP = 0;
    ryCOP = 0;
    rxCOP = 0;
    
    /*Calculates COP if Fz is above a threshold (First checks for calibration 
     * mode as threshold varies between stumble algorithm and calibration)*/
    if (caliCheck == 0){
        if ((lFz) > FzYThreshold) lyCOP = (h * lFy + lMx) / lFz;  
        if ((rFz) > FzYThreshold) ryCOP = (h * rFy + rMx) / rFz;
    }
    
    if (caliCheck == 1){
        if ((lFz) > CaliFzYThreshold) lyCOP = (h * lFy + lMx) / lFz;
        if ((rFz) > CaliFzYThreshold) ryCOP = (h * rFy + rMx) / rFz;
    }
    
    if ((lFz) > FzXThreshold) lxCOP = -(h * lFx - lMy) / lFz; 
    if ((rFz) > FzXThreshold) rxCOP = (h * rFx - rMy) / rFz;
    
    //Collects data from desired belt
    switch (LR){
        case 1: //Left Belt
            
            Fy = lFy;
            Fz = lFz;
            Mx = lMx;
            
            yCOP[0] = lyCOP;

            break;
        case 2: //Right Belt
           
            Fy = rFy;
            Fz = rFz;
            Mx = rMx;
            
            yCOP[0] = ryCOP;

            break;
        default:
            break;
    }
    
    datime++; //Increments data acquisition timer
    
}

void BlockRelease(void)
{
	//This function contains the Predictive Targeting Algorithm
	
    //Initializes a number of intermediate variables
    UINT16 i = 0;
    UINT32 strideSum = 0;
    UINT32 swingSum = 0;
    UINT32 lengthSum = 0;
    INT32 hsCOPSum = 0;
    INT32 toCOPSum = 0;  
    UINT32 tripTime = 0;
    UINT32 stumbleTime = 0;
    UINT32 blockTime = 0;
    UINT32 tmblockTime = 0;
    UINT32 blockLength = 0;
    UINT32 hundotmLength = 0;
    UINT32 hundotoCOP = 0;
    UINT32 scalarGain = 0;
    UINT32 crossoverCheck = 0;
    UINT32 stutterCheck = 0;
    
    //Sets LEDs in Stumble Algorithm configuration
    LED1 = LEDON;
    LED2 = LEDON;
    LED3 = LEDON;
    LED4 = LEDON;
    LED5 = LEDON;
    
    /*Determines which calibration variables (entry position and time) to use 
     * based on chosen treadmill belt (right/left)*/
    switch (LR){
        case 1: //Left Belt
            tmLength = ltmLength;
            latencyTime = llatencyTime;
            
            break;
        case 2: //Right Belt
            tmLength = rtmLength;
            latencyTime = rlatencyTime;
            
            break;
        default:
            break;
    }
    
    //Eliminates spikes in COP signal
    if ((time - COPTime) > hsThreshold){
        
        //Detects heel strike
        if (yCOP[0] != 0 && yCOP[1] == 0){
            
            hsIndex++; //Increments heel strike index

            /*Waits for certain number of strides before beginning to calculate 
             * gait events*/
            if (hsIndex > strideThreshold){
                strideTime[0] = time - hsTime; //Calculates stride time
                
                //Checks if gait event arrays have been fully populated
                if (strideIndex == 9){
                    
                    /*Checks for anamolous strides since the system expects users to be walking at steady 
					*state, therefore short, choppy strides or elongated (or crossover) strides are ignored*/
                    crossoverCheck = ((UINT32)125 * (UINT32)strideMean) / (UINT32)100;
                    stutterCheck = ((UINT32)75 * (UINT32)strideMean) / (UINT32)100;
                    
                    //If either check is true, system ignores previous stride
                    if (strideTime[0] >= crossoverCheck && strideTime[0] <= stutterCheck){
                        strideFlag = 1;
                        strideTime[0] = 0;
                    }
                    else strideFlag = 0; //Otherwise continues
                }
            }
            
            hsTime = time; //Gets heel strike time  
        }
    }
    
    /*Checks if a certain number of samples have passed since heel strike was 
     * detected*/
    if (time == hsTime + 9){
        
        //Checks for previous heel strike
        if (yCOP[9] != 0 && yCOP[10] == 0){
            
            for (i = 0; i < (nCOP - 1); i++) hsCOPSum += yCOP[i]; //Sums past 10 COP values 
            
            hsCOPMean = hsCOPSum / (nCOP - 1); //Averages past 10 COP values
            
            hsCOP = hsCOPMean; //Sets heel strike position equal to average

            /*Waits a designated number of strides (and ensures no checks have 
             * failed) and calculates various gait metrics*/
            if (hsIndex > strideThreshold && strideFlag == 0){
                swingTime[0] = time - toTime; //Calculates swing time //make time hstime??
                strideLength[0] = hsCOP - toCOP; //Calculates stride length

                //Sums gait metric arrays
                for (i = 0; i < nStride; i++){
                    strideSum += strideTime[i];
                    swingSum += swingTime[i];
                    lengthSum += strideLength[i];
                }

                //Averages gait metric arrays
                strideMean = strideSum / (strideIndex + 1);
                swingMean = swingSum / (strideIndex + 1);
                lengthMean = lengthSum / (strideIndex + 1);
                strideIndex++; //Increments stride index (maximum value = array length)
                stridecountIndex++; //Increments stride count index (no maximum)

                if (strideIndex > 9) strideIndex = 9; //Enforces maximum

                //Shifts gait metric arrays for next value
                for(i = (nStride - 1); i > 0; i--){
                    strideTime[i] = strideTime[i - 1];
                    swingTime[i] = swingTime[i - 1];
                    strideLength[i] = strideLength[i - 1];
                }
            }
        }
    }
    
    //Detects toe off
    if (yCOP[0] == 0 && yCOP[1] != 0){
        
        //Eliminates spikes in COP signal
        if (time - hsTime > toThreshold && time - toTime > toThreshold){

            for (i = 1; i < nCOP; i++) toCOPSum += yCOP[i]; //Sums past 10 COP values

            toCOPMean = toCOPSum / (nCOP - 1); //Averages past 10 COP values

            toCOP = toCOPMean; //Sets toe off position to average
            toIndex++; //Increments toe off index
            toTime = time; //Gets toe off time

            /*Calculates experimentally validated gain based on stride length 
             * to correct for swing time measurement error*/
            if (lengthMean != 0) scalarGain = (UINT32)60000 / (UINT32)lengthMean; 

            //Calculates release time at designated stride (see Predicitve Targeting Algorithm section)
            if (stridecountIndex == (nStrides - strideOffset)){
                tripTime = ((UINT32)scalarGain * (UINT32)130 * ((UINT32)swingPercent * (UINT32)swingMean)) / (UINT32)1000000; //Time the subjects foot travels from toe off to perturbation point
                stumbleTime = (swingPercent * lengthMean) / tmVelocity; //Time the block would travel from toe off point to perturbation point
                hundotmLength = (UINT32)100 * (UINT32)tmLength;
                hundotoCOP = (UINT32)100 * (UINT32)toCOP;
                blockLength = (hundotmLength - hundotoCOP);
                tmblockTime = (blockLength / tmVelocity); //Time the block travels from entering treadmill to toe off point
                blockTime = tmblockTime + latencyTime - stumbleTime; //Total block travel time
                
                releaseTime = time + strideBuffer * strideMean + tripTime - blockTime; //Calculates total release time

                //Checks to see that the release time is in the future not the past
                if (releaseTime < time){
                    releaseTime = releaseInitial;
                    releaseFlag = 1;
                }
            }
            //Calculates release time again if negative delay
            if (stridecountIndex == nStrides - (strideOffset - 1) && releaseFlag == 1){
                tripTime = ((UINT32)scalarGain * (UINT32)130 * ((UINT32)swingPercent * (UINT32)swingMean)) / (UINT32)1000000; //Time the subjects foot travels from toe off to perturbation point
                stumbleTime = (swingPercent * lengthMean) / tmVelocity; //Time the block would travel from toe off point to perturbation point
                hundotmLength = (UINT32)100 * (UINT32)tmLength;
                hundotoCOP = (UINT32)100 * (UINT32)toCOP;
                blockLength = (hundotmLength - hundotoCOP);
                tmblockTime = (blockLength / tmVelocity); //Time the block travels from entering treadmill to toe off point
                blockTime = tmblockTime + latencyTime - stumbleTime; //Total block travel time
                
                releaseTime = time + (strideBuffer + 1) * strideMean + tripTime - blockTime; //Calculates total release time with additional stride time added
            }
        }
    }  
    
    //Checks for which belt
    switch (LR){
        case 1:
            DO1 = (time >= releaseTime); //Turns on digital output to release magnet after release time
            DO1 = DO1 - (time > releaseTime + releaseOffset); //Turns off digital output to turn magnet back on after a certain amount of time
            
            break;
        case 2:
            DO2 = (time >= releaseTime); //Turns on digital output to release magnet after release time
            DO2 = DO2 - (time > releaseTime + releaseOffset); //Turns off digital output to turn magnet back on after a certain amount of time
            
            break;
        default:
            break;
    }
    
    if (stridecountIndex == nStrides - (strideOffset + 1)) releaseCheck = 1; //Release time debug variable
    
    if (time > releaseTime + 3000) releaseCheck = 0; //Resets debug variable
    
    if (yCOP[0] > 0) COPTime = time;

    for (i = (nCOP - 1); i > 0; i--) yCOP[i] = yCOP[i - 1]; //Shifts COP array
        
    time++; //Increments time
}

void SimulinkOutput(void)
{
	//This function sends data to Simulink
	
    UINT16 i = 0; //Initializes counter variable
    
    //Initializes output CAN data arrays
    for (i = 0; i < nCAN; i++){
        gData[i] = 0;
        if (i > 0) gData2[i-1] = 0;
        gData3[i] = 0;
    }
    
    //Outputs data to Simulink via CAN
    gData[0] = (Fy / 1000) + 5000; //AP force (scaled and offset)
    gData[1] = (Fz / 1000) + 5000; //V force (scaled and offset)
    gData[2] = (Mx / 1000000) + 5000; //ML moment (scaled and offset)
    gData[3] = yCOP[0]; //AP COP
    
    gData2[0] = Trigger; //Trigger signal;
    gData2[1] = time; //System time
    gData2[2] = releaseCheck; //Release debug variable
    
    gData3[0] = lyCOP; //Left AP COP
    gData3[1] = lxCOP; //Left ML COP
    gData3[2] = ryCOP; //Right AP COP
    gData3[3] = rxCOP; //Right ML COP
    
    //Outputs data via CAN to Simulink
    CanSend0x20();
    CanSend0x21();
    CanSend0x22();
}

void MeanZero(void)
{
	//This function performs the software zero for the force-instrumented treadmill
	
    //Sets LEDs to Zeroing configuration (indicates Zeroing in process)
    if (zeroTime < meanTime){    
        LED1 = LEDON;
        LED2 = LEDON;
        LED3 = LEDOFF;
        LED4 = LEDOFF;
        LED5 = LEDOFF; 
    }
    
    UINT16 lfpData[5]; //Declare left force plate data array
    UINT16 rfpData[5]; //Declare right force plate data array

    //Initialize temp variables for each force/moment from each belt
    UINT32 lFyTemp = 0;
    UINT32 lFzTemp = 0;
    UINT32 lMxTemp = 0;
    UINT32 lFxTemp = 0;
    UINT32 lMyTemp = 0;

    UINT32 rFyTemp = 0;
    UINT32 rFzTemp = 0;
    UINT32 rMxTemp = 0;
    UINT32 rFxTemp = 0;
    UINT32 rMyTemp = 0;
    
    UINT16 i = 0; //Initializes counter
    
    //Initializes force plate data arrays to 0
    for (i = 0; i < nData + 2; i++){
        lfpData[i] = 0;
        rfpData[i] = 0;
    }
    
    //Reads from ADC and records data in force plate arrays
    for (i = 0; i < nData; i++){
        lfpData[i] = ADCRead(i);
        rfpData[i] = ADCRead(i+3);  
    }
    
    for (i = 0; i < nData - 1; i++){
        lfpData[i+3] = ADCRead(i+8);
        rfpData[i+3] = ADCRead(i+10);
    }
    
    //Converts from bits to voltage
    lFyTemp = ((UINT32)Voltage * (UINT32)lfpData[0]) / (UINT32)ADCBits;
    lFzTemp = ((UINT32)Voltage * (UINT32)lfpData[1]) / (UINT32)ADCBits;
    lMxTemp = ((UINT32)Voltage * (UINT32)lfpData[2]) / (UINT32)ADCBits;
    lFxTemp = ((UINT32)Voltage * (UINT32)lfpData[3]) / (UINT32)ADCBits;
    lMyTemp = ((UINT32)Voltage * (UINT32)lfpData[4]) / (UINT32)ADCBits;
    
    rFyTemp = ((UINT32)Voltage * (UINT32)rfpData[0]) / (UINT32)ADCBits;
    rFzTemp = ((UINT32)Voltage * (UINT32)rfpData[1]) / (UINT32)ADCBits;
    rMxTemp = ((UINT32)Voltage * (UINT32)rfpData[2]) / (UINT32)ADCBits;
    rFxTemp = ((UINT32)Voltage * (UINT32)rfpData[3]) / (UINT32)ADCBits;
    rMyTemp = ((UINT32)Voltage * (UINT32)rfpData[4]) / (UINT32)ADCBits;
    
    //Converts voltage to force
    lFy = FyGain*lFyTemp;
    lFz = FzGain*lFzTemp;
    lMx = MxGain*lMxTemp;
    lFx = FxGain*lFxTemp;
    lMy = MyGain*lMyTemp;
    
    rFy = FyGain*rFyTemp;
    rFz = FzGain*rFzTemp;
    rMx = MxGain*rMxTemp;
    rFx = FxGain*rFxTemp;
    rMy = MyGain*rMyTemp;
    
    //Sums force offset values
    if (zeroTime < meanTime){ 
        lFySum += lFy;
        lFzSum += lFz;
        lMxSum += lMx;
        lFxSum += lFx;
        lMySum += lMy;

        rFySum += rFy;
        rFzSum += rFz;
        rMxSum += rMx;
        rFxSum += rFx;
        rMySum += rMy;
    }
    
    zeroTime++; //Increments zeroing timer
    
    //Calculates mean offsets
    if (zeroTime >= meanTime){
        lFyMean = lFySum / meanTime;
        lFzMean = lFzSum / meanTime;
        lMxMean = lMxSum / meanTime;

        lFxMean = lFxSum / meanTime;
        lMyMean = lMySum / meanTime;

        rFyMean = rFySum / meanTime;
        rFzMean = rFzSum / meanTime;
        rMxMean = rMxSum / meanTime;

        rFxMean = rFxSum / meanTime;
        rMyMean = rMySum / meanTime;
        
        //Sets LEDs in completed configuration
        LED1 = LEDON;
        LED2 = LEDOFF;
        LED3 = LEDON;
        LED4 = LEDOFF;
        LED5 = LEDON;
    }  
}

void Calibration(void)
{    

	/*This function is used to calibrate the system to the position of each ramp by determining the entry point 
	* on to the treadmill and the travel time down the ramp for each block*/
    
	UINT16 i = 0; //Initializes counter
    
    //Checks calibration flag to run calibration
    if (caliCheck == 1){
        
        //Configures LEDs in calibration configuration
        if (icali < 5){
            LED1 = LEDON;
            LED2 = LEDON;
            LED3 = LEDON;
            LED4 = LEDOFF;
            LED5 = LEDOFF;       
        }
        
        caltime++; //Increment calibration timer

        //If timer is below threshold electromagnets remain on
        if (caltime < 10000){
            if (LR == 1)DO1 = 0;
            if (LR == 2)DO2 = 0;
            Trigger = 0;
        }
        //If timer is above threshold 1 and below threshold 2 release block
        else if (caltime > 10000 && caltime < 20000){
            if (LR == 1)DO1 = 1;
            if (LR == 2)DO2 = 1;
            Trigger = 1;
        }
        //If timer is above threshold 2 turn electromagnets back on
        else if (caltime > 20000){
            caltime = 0; //Resets calibration timer
            Trigger = 0;
        }

        if (pastTrigger == 0 && Trigger == 1) commandTime = datime; //Gets block release time

        if (yCOP[0] > 1500 && yCOP[1] == 0) COPCount = 0; //Sets COP counter to 0 when block reaches treadmill

        //Checks if less than 100 COP samples have been recorded since block reached treadmill
        if (COPCount < 101){

            yCOPSum += (UINT64)yCOP[0]; //Sums COP samples

            //Checks if Fz is greater then stored force value (peak) and less than threshold of samples has passed
            if (Fz >= FzStore && COPCount < 51){
                FzStore = Fz; //Sets current force reading as past
                FzTime = datime; //Records current time
            }

            COPCount++; //Increments COP counter
        }

        //Checks if 100 samples of COP have been recorded
        if (COPCount == 100){
            blockCOP = (UINT64)yCOPSum / (UINT64)100; //Averages COP values for block entry position
            rampTime = FzTime - commandTime; //Calculates travel time of block on ramp
            
            tmLengthSum += blockCOP; //Adds entry position to overall sum
            latencyTimeSum += rampTime; //Adds travel time to overall sum

            icali++; //Increments calibration counter
            
            COPCount++; //Increments COP counter
            yCOPSum = 0; //Sets COP sum to 0
            FzStore = 0; //Sets stored Fz to 0
            FzTime = 0; //Sets Fz peak time to 0
        }

        //Checks for 5 calibration trials
        if (icali == 5){
            calitmLength = tmLengthSum / 5; //Averages overall entry position sum
            calilatencyTime = latencyTimeSum / 5; //Averages overall travel time sum
        }

        //Assigns entry position and travel time values to desired belt
        switch (LR){
            case 1: //Left Belt
                ltmLength = calitmLength;
                llatencyTime = calilatencyTime;

                break;

            case 2: //Right Belt
                rtmLength = calitmLength;
                rlatencyTime = calilatencyTime;

                break;
            default:
                break;
        }

        //Sets LEDs in completed configuration
        if (icali >= 5){
            LED1 = LEDON;
            LED2 = LEDOFF;
            LED3 = LEDOFF;
            LED4 = LEDOFF;
            LED5 = LEDON;
            
            caltime = 0; //Sets calibration timer to 0
        }
        
        pastTrigger = Trigger; //Sets past trigger to trigger
        
        //Shifts COP array
        for (i = (nCOP - 1); i > 0; i--) yCOP[i] = yCOP[i - 1];
            
    }
    //Checks if calibration flag is set to load previous calibration
    else if (caliCheck == 2){
        
        //Initializes flags
        UINT16 caliCANCheck = 1;
        UINT32 calizeroCheck = 0;
        
        //While CAN flag is high
        while (caliCANCheck == 1){
            
            CanParse(); //Receives input data from Simulink via CAN

            //Receives entry position and travel time for both belts
            ltmLength = CANData3[0];
            llatencyTime = CANData3[1];
            rtmLength = CANData3[2];
            rlatencyTime = CANData3[3];
            
            calizeroCheck = ltmLength*llatencyTime*rtmLength*rlatencyTime; //Check to ensure no dropped packets
            
            if (calizeroCheck != 0) caliCANCheck = 0; //Continue if no dropped packets
        }
        
        //Sets LEDs in completed configuration
        LED1 = LEDON;
        LED2 = LEDOFF;
        LED3 = LEDOFF;
        LED4 = LEDOFF;
        LED5 = LEDON;
        
    }
    
}

void Restart(void)
{   

	//This function restarts and reinitializes the system

    //Reinitializes several functions
    InitOsc(); // Located in Init.c
    InitGlobs(); // Located in Init.c
    TimersInit(); // Located in Timers.c
    Ecan1Init(); // Located in ECAN1Config.c
    ADCInit(); // Initialize ADC
    PWMInit(); // Initialize PWM
    
    //Sets all relevant variables to zero
    strideFlag = 0;
    
    releaseCheck = 0;
    
    restartCheck = 0;
    restartCount = 0;
    
    runTime = 0;
    pastTime = 0;
    diffTime = 0;   
    
    latencyTime = 0;
    tmLength = 0;
    
    Fy = 0;
    Fz = 0;
    Mx = 0;
    Trigger = 0;

    lFy = 0;
    lFz = 0;
    lMx = 0;
    lFx = 0;
    lMy = 0;

    rFy = 0;
    rFz = 0;
    rMx = 0;
    rFx = 0;
    rMy = 0;

    lyCOP = 0;
    lxCOP = 0;
    ryCOP = 0;
    rxCOP = 0;

    time = 0;
    releaseTime = releaseInitial; //Sets release time to large value

    datime = 0;

    releaseFlag = 0;
    hsIndex = 0;
    toIndex = 0;
    strideIndex = 0;
    stridecountIndex = 0;
    hsTime = 0;
    toTime = 0;
    COPTime = 0;
    strideMean = 0;
    swingMean = 0;
    lengthMean = 0;
    hsCOP = 0;
    toCOP = 0;
    
    hsCOPMean = 0;
    toCOPMean = 0;
    
    zeroTime = 0;

    caltime = 0;
    
    lFySum = 0;
    lFzSum = 0;
    lMxSum = 0;
    lFxSum = 0;
    lMySum = 0;

    rFySum = 0;
    rFzSum = 0;
    rMxSum = 0;
    rFxSum = 0;
    rMySum = 0;
    
    pastTrigger = 0;
    commandTime = 0;
    COPCount = 101;
    yCOPSum = 0;
    FzStore = 0;
    FzTime = 0;
    tmLengthSum = 0;
    latencyTimeSum = 0;
    icali = 0;
    calitmLength = 0;
    calilatencyTime = 0;
    
    blockCOP = 0;
    rampTime = 0;
    
    CANCheck = 1;
    meanCheck = 3;
    caliCheck = 3;
    stumbleCheck = 3;
    zeroCheck = 0;
    
    //Turns digital outputs off (keeps electromagnets on)
    DO1 = 0;
    DO2 = 0;
    
    //Sets LEDs in restart configuration
    LED1 = LEDON;
    LED2 = LEDOFF;
    LED3 = LEDOFF;
    LED4 = LEDOFF;
    LED5 = LEDOFF;
    
    UINT16 i; //Initializes counter
    
    //Sets various arrays to zero
    for (i = 0; i < nCOP; i++){
        yCOP[i] = 0;
    }
    
    for (i = 0; i < nStride; i++){
        strideTime[i] = 0;
        swingTime[i] = 0;
        strideLength[i] = 0;
    }
    
    swingPercent = 0;
    nStrides = 0;
    tmVelocity = 0;
    LR = 0;
    
    for (i = 0; i < nCAN; i++){
        CANData[i] = 3;
        CANData2[i] = 0;
        if (i < 3) CANData3[i] = 3;
    }
    
    //Receives mean values from Simulink via CAN while flag is high
    while (CANCheck==1)
    { 
            CanParse(); //Receives input data from Simulink via CAN

            meanCheck = CANData[0]; //Zero Flag
            caliCheck = CANData[1]; //Calibration Flag
            stumbleCheck = CANData[2]; //Stumble Algorithm Flag
            runTime = CANData[3]; //Simulink run time (clock)

            swingPercent = CANData2[0]; //Desired percent swing of perturbation
            nStrides = CANData2[1]; //Number of strides until perturbation
            tmVelocity = CANData2[2]; //Treadmill velocity
            LR = CANData2[3]; //Treadmill belt

            zeroCheck = swingPercent*nStrides*tmVelocity*LR; //Checks for dropped packets
            
            if (zeroCheck != 0) CANCheck = 0; //Continues if no dropped packets
    }
}
